# Supplementary material for: Fufang Muji Granules Ameliorate Liver Fibrosis by Reducing Oxidative Stress and Inflammation, Inhibiting Apoptosis, and Modulating Overall Metabolism
Source: Metabolites. 2024 Aug 11;14(8):446. doi: 10.3390/metabo14080446 (PMC11356414; doi:10.3390/metabo14080446)
Supplement: Supplementary file 1 [file metabolites-14-00446-s001.zip]

Archive with 11 entries (11 files):
- Figure S1.pdf
- Figure S2.pdf
- Figure S3.pdf
- Figure S4.png
- Figure S5.jpg
- Table S1.pdf
- Table S2.pdf
- Table S3 .pdf
- Table S4 .pdf
- Table S5 .pdf
- Table S6.pdf
